# Supplementary material for: A Fluorine-19 Magnetic Resonance Probe, Shiga-Y5, Downregulates Thioredoxin-Interacting Protein Expression in the Brain of a Mouse Model of Alzheimer’s Disease
Source: Molecules. 2021 Sep 2;26(17):5342. doi: 10.3390/molecules26175342 (PMC8433978; doi:10.3390/molecules26175342)
Supplement: Supplementary file 1 [file molecules-26-05342-s001.zip]

Archive with 1 entries (1 files):
- molecules-1340914 Supplementary Information.pdf
